# Supplementary material for: Anthropometric traits and risk of multiple myeloma: differences by race, sex and diagnostic clinical features
Source: Br J Cancer. 2024 Jun 7;131(2):312–24. doi: 10.1038/s41416-024-02723-6 (PMC11263363; doi:10.1038/s41416-024-02723-6)
Supplement: Supplementary file 2 — BMI and MM Risk Supplemental Table 1 [file 41416_2024_2723_MOESM2_ESM.xlsx]

## Sheet: SUPPLEMENTAL TABLE 1
Supplemental Table 1. Estimated risk of multiple myeloma associated with usual adult and current body mass index and other anthropometric traits, overall and stratified by sex and race																									Supplemental Table 1. Estimated risk of multiple myeloma associated with usual adult and current body mass index and other anthropometric traits, overall and stratified by sex and race, continued
				Total populationa					Total Malesa			Black Males					White Males												Total Femalesa			Black Females					White Females						PInteraction by sex and race
				Case (n=837)	Control (n=1313)	OR (95% CI)b	P		OR (95% CI)c	P		Case (n=150)	Control (n=173)	OR (95% CI)d	P		Case (n=302)	Control (n=353)	OR (95% CI)d	P	PInteraction by race								OR (95% CI)c	P		Case (n=188)	Control (n=355)	OR (95% CI)d	P		Case (n=197)	Control (n=432)	OR (95% CI)d	P	PInteraction by race
Usual adult																									Usual adult
	Body Mass Index, (kg/m2)i			29.17 (18.83-75.52)	27.80 (18.56-68.22)	1.03 (1.02-1.05)	<0.0001		1.05 (1.02-1.07)	0.0004		30.41 (19.72-50.21)	28.66 (19.37-50.25)	1.06 (1.01-1.11)	0.017		28.13 (20.58-53.09)	27.37 (18.56-48.82)	1.04 (1.01-1.07)	0.0095	0.6121					Body Mass Index, (kg/m2)i			1.02 (1.00-1.04)	0.0279		31.09 (21.03-75.52)	31.95 (18.88-68.22)	1.00 (0.97-1.02)	0.7347		28.08 (18.83-74.73)	25.50 (18.61-50.49)	1.05 (1.02-1.08)	0.0007	0.0018		0.0358
			18.5-24.9 normal weight	150 (18.66)	351 (27.77)	1.00 (Reference)			1.00 (Reference)			17 (12.06)	38 (22.35)	1.00 (Reference)			54 (18.31)	87 (25.22)	1.00 (Reference)									18.5-24.9 normal weight	1.00 (Reference)			19 (10.61)	43 (12.72)	1.00 (Reference)			60 (31.75)	183 (44.53)	1.00 (Reference)
			25.0-29.9 overweight	300 (37.31)	444 (35.13)	1.51 (1.17-1.94)	0.0013		1.52 (1.06-2.18)	0.0226		50 (35.46)	72 (42.35)	1.71 (0.85-3.45)	0.1312		134 (45.42)	149 (43.19)	1.44 (0.95-2.20)	0.0888	0.6912							25.0-29.9 overweight	1.47 (1.03-2.10)	0.0337		56 (31.28)	87 (25.74)	1.44 (0.75-2.78)	0.2712		60 (31.75)	136 (33.09)	1.29 (0.83-2.00)	0.2551	0.7578		0.9996
			≥30.0 obese	354 (44.03)	469 (37.10)	1.70 (1.33-2.19)	<0.0001		1.83 (1.26-2.64)	0.0014		74 (52.48)	60 (35.29)	2.92 (1.47-5.82)	0.0023		107 (36.27)	109 (31.59)	1.43 (0.92-2.23)	0.1144	0.0966							≥30.0 obese	1.49 (1.05-2.11)	0.0264		104 (58.10)	208 (61.54)	1.00 (0.54-1.83)	0.9924		69 (36.51)	92 (22.38)	1.96 (1.25-3.06)	0.0034	0.0631		0.0155
			Trend				<0.0001			0.0019					0.0013					0.1517	0.0681							Trend		0.038					0.4439					0.0037	0.0092		0.0025
	Body Mass Index (5 kg/m2)e			29.17 (18.83-75.52)	27.80 (18.56-68.22)	1.18 (1.09-1.27)	<0.0001		1.25 (1.11-1.42)	0.0004		30.41 (19.72-50.21)	28.66 (19.37-50.25)	1.32 (1.05-1.66)	0.017		28.13 (20.58-53.09)	27.37 (18.56-48.82)	1.22 (1.05-1.42)	0.0095	0.6121					Body Mass Index (5 kg/m2)e			1.11 (1.01-1.22)	0.0279		31.09 (21.03-75.52)	31.95 (18.88-68.22)	0.98 (0.86-1.11)	0.7347		28.08 (18.83-74.73)	25.50 (18.61-50.49)	1.29 (1.11-1.49)	0.0007	0.0018		0.0358
		18.5-24.9 normal weight		150 (18.66)	351 (27.77)	1.00 (Reference)			1.00 (Reference)			17 (12.06)	38 (22.35)	1.00 (Reference)			54 (18.31)	87 (25.22)	1.00 (Reference)								18.5-24.9 normal weight		1.00 (Reference)			19 (10.61)	43 (12.72)	1.00 (Reference)			60 (31.75)	183 (44.53)	1.00 (Reference)
		25.0-29.9 overweight		300 (37.31)	444 (35.13)	1.51 (1.17-1.94)	0.0013		1.52 (1.06-2.18)	0.0226		50 (35.46)	72 (42.35)	1.71 (0.85-3.45)	0.1312		134 (45.42)	149 (43.19)	1.44 (0.95-2.20)	0.0888	0.6912						25.0-29.9 overweight		1.47 (1.03-2.10)	0.0337		56 (31.28)	87 (25.74)	1.44 (0.75-2.78)	0.2712		60 (31.75)	136 (33.09)	1.29 (0.83-2.00)	0.2551	0.7578		0.99
		≥30.0 obese		354 (44.03)	469 (37.10)	1.70 (1.33-2.19)	<0.0001		1.83 (1.26-2.64)	0.0014		74 (52.48)	60 (35.29)	2.92 (1.47-5.82)	0.0023		107 (36.27)	109 (31.59)	1.43 (0.92-2.23)	0.1144	0.0966						≥30.0 obese		1.49 (1.05-2.11)	0.0264		104 (58.10)	208 (61.54)	1.00 (0.54-1.83)	0.9924		69 (36.51)	92 (22.38)	1.96 (1.25-3.06)	0.0034	0.0631		0.0155
		P-trend					<0.0001			0.0019					0.0013					0.1517	0.0681						P-trend			0.038					0.4439					0.0037	0.0092		0.0025
	Body Mass Index (5 kg/m2)e, n (%)																									Body Mass Index (5 kg/m2)e, n (%)
		18.5-24.9 normal weight		150 (18.66)	351 (27.77)	1.00 (Reference)			1.00 (Reference)			17 (12.06)	38 (22.35)	1.00 (Reference)			54 (18.31)	87 (25.22)	1.00 (Reference)								18.5-24.9 normal weight		1.00 (Reference)			19 (10.61)	43 (12.72)	1.00 (Reference)			60 (31.75)	183 (44.53)	1.00 (Reference)
		25.0-29.9 overweight		300 (37.31)	444 (35.13)	1.51 (1.17-1.94)	0.0013		1.52 (1.06-2.18)	0.0226		50 (35.46)	72 (42.35)	1.73 (0.86-3.48)	0.1272		134 (45.42)	149 (43.19)	1.44 (0.95-2.20)	0.0893	0.6882						25.0-29.9 overweight		1.47 (1.03-2.10)	0.0335		56 (31.28)	87 (25.74)	1.44 (0.75-2.77)	0.272		60 (31.75)	136 (33.09)	1.29 (0.83-2.00)	0.2534	0.7601		0.99
		30-34.9 obese class I		196 (24.38)	261 (20.65)	1.67 (1.26-2.21)	0.0003		1.79 (1.20-2.68)	0.0047		50 (35.46)	36 (21.18)	3.43 (1.63-7.22)	0.0011		62 (21.02)	73 (21.16)	1.25 (0.76-2.04)	0.3831	0.0285						30-34.9 obese class I		1.46 (0.98-2.17)	0.0624		45 (25.14)	95 (28.11)	0.96 (0.49-1.87)	0.9003		39 (20.63)	57 (13.87)	1.80 (1.06-3.05)	0.0283	0.1283		0.0094
		35.0-39.9 obese class II		96 (11.94)	128 (10.13)	1.68 (1.19-2.37)	0.0033		1.77 (1.06-2.97)	0.0293		19 (13.48)	20 (11.76)	1.95 (0.81-4.70)	0.1356		30 (10.17)	24 (6.96)	1.80 (0.94-3.45)	0.0778	0.8976						35.0-39.9 obese class II		1.54 (0.96-2.46)	0.0744		27 (15.08)	64 (18.93)	0.93 (0.45-1.91)	0.8405		20 (10.58)	20 (4.87)	2.45 (1.19-5.01)	0.0146	0.0595		0.1845
		≥40.0 obese class III		62 (7.71)	80 (6.33)	1.87 (1.25-2.80)	0.0024		2.22 (1.06-4.64)	0.0345		5 (3.55)	4 (2.35)	3.94 (0.90-17.36)	0.0696		15 (5.08)	12 (3.48)	1.82 (0.77-4.26)	0.17	0.4289						≥40.0 obese class III		1.50 (0.90-2.51)	0.1182		32 (17.88)	49 (14.50)	1.16 (0.56-2.41)	0.6971		10 (5.29)	15 (3.65)	1.85 (0.76-4.46)	0.1737	0.3036		0.2381
		P-trend					0.0003			0.0037					0.0074					0.1007	0.2178						P-trend			0.0847					0.5675					0.0043	0.0058		0.0092
	Weight, median (range) kgf			88 (49-210)	82 (44-182)	1.01 (1.01-1.02)	<0.0001		1.01 (1.01-1.02)	0.0001		98 (61-163)	91 (54-182)	1.02 (1.00-1.03)	0.018		91 (61-168)	88 (52-168)	1.01 (1.01-1.02)	0.003	0.8346					Weight, median (range) kgf			1.01 (1.00-1.02)	0.0167		84 (52-200)	87 (48-169)	1.00 (0.99-1.01)	0.8087		77 (49-210)	68 (44-164)	1.02 (1.01-1.03)	0.0003	0.0019		0.0389
		Quartiles, n (%)g																									Quartiles, n (%)g
			Q1	124 (15.42)	333 (26.30)	1.00 (Reference)			1.00 (Reference)			19 (13.48)	41 (24.12)	1.00 (Reference)			35 (11.86)	88 (25.43)	1.00 (Reference)									Q1	1.00 (Reference)			19 (10.61)	37 (10.91)	1.00 (Reference)			51 (26.98)	167 (40.63)	1.00 (Reference)
			Q2	204 (25.37)	311 (24.57)	1.73 (1.31-2.29)	0.0001		2.20 (1.46-3.33)	0.0002		28 (19.86)	36 (21.18)	1.81 (0.85-3.86)	0.1267		90 (30.51)	94 (27.17)	2.39 (1.45-3.93)	0.0006	0.5381							Q2	1.39 (0.94-2.05)	0.0967		37 (20.67)	73 (21.53)	0.95 (0.47-1.92)	0.8867		49 (25.93)	108 (26.28)	1.53 (0.94-2.47)	0.0851	0.3195		0.7791
			Q3	226 (28.11)	313 (24.72)	1.90 (1.44-2.50)	<0.0001		2.15 (1.43-3.26)	0.0003		40 (28.37)	48 (28.24)	1.74 (0.86-3.54)	0.1265		78 (26.44)	82 (23.70)	2.34 (1.40-3.90)	0.0011	0.548							Q3	1.68 (1.15-2.46)	0.0076		58 (32.40)	89 (26.25)	1.22 (0.63-2.37)	0.5599		50 (26.46)	94 (22.87)	1.57 (0.97-2.56)	0.0682	0.5411		0.9874
			Q4	250 (31.09)	309 (24.41)	2.07 (1.56-2.73)	<0.0001		2.66 (1.77-4.00)	<0.0001		54 (38.30)	45 (26.47)	2.55 (1.27-5.09)	0.0083		92 (31.19)	82 (23.70)	2.66 (1.61-4.40)	0.0001	0.9039							Q4	1.51 (1.01-2.25)	0.0435		65 (36.31)	140 (41.30)	0.80 (0.42-1.53)	0.4949		39 (20.63)	42 (10.22)	2.73 (1.56-4.78)	0.0005	0.0036		0.0576
			P-trend				<0.0001			<0.0001					0.0132					0.0011	0.8912							P-trend		0.0294					0.4287					0.0008	0.0021		0.0368
	Height, median (range) cm			173 (145-203)	170 (140-201)	1.01 (0.99-1.02)	0.159		1.02 (1.00-1.03)	0.1156		180 (163-203)	178 (160-198)	1.01 (0.98-1.04)	0.4003		180 (157-196)	180 (152-198)	1.01 (0.99-1.04)	0.2243	0.9977					Height, median (range) cm			1.00 (0.99-1.02)	0.7291		165 (145-183)	165 (147-201)	1.00 (0.98-1.02)	0.9005		165 (150-185)	165 (140-193)	1.01 (0.99-1.04)	0.3272	0.5297		0.7351
		Quartiles, n (%)h																									Quartiles, n (%)h
			Q1	241 (28.83)	409 (31.29)	1.00 (Reference)			1.00 (Reference)			55 (36.67)	71 (41.04)	1.00 (Reference)			78 (25.91)	114 (32.39)	1.00 (Reference)									Q1	1.00 (Reference)			57 (30.32)	104 (29.71)	1.00 (Reference)			51 (25.89)	120 (27.78)	1.00 (Reference)
			Q2	248 (29.67)	362 (27.70)	1.21 (0.96-1.54)	0.1117		1.28 (0.91-1.80)	0.1543		32 (21.33)	40 (23.12)	0.88 (0.48-1.61)	0.6758		96 (31.89)	95 (26.99)	1.48 (0.98-2.24)	0.0649	0.1863							Q2	1.11 (0.80-1.54)	0.5478		54 (28.72)	92 (26.29)	1.07 (0.66-1.73)	0.7889		66 (33.50)	135 (31.25)	1.15 (0.73-1.83)	0.5463	0.8695		0.361
			Q3	174 (20.81)	293 (22.42)	1.19 (0.92-1.54)	0.1896		1.40 (0.94-2.08)	0.0967		23 (15.33)	21 (12.14)	1.36 (0.67-2.77)	0.3996		54 (17.94)	58 (16.48)	1.44 (0.89-2.34)	0.1389	0.9353							Q3	1.03 (0.73-1.46)	0.8548		48 (25.53)	104 (29.71)	0.90 (0.56-1.47)	0.6802		49 (24.87)	110 (25.46)	1.28 (0.78-2.10)	0.3342	0.4451		0.7266
			Q4	173 (20.69)	243 (18.59)	1.28 (0.99-1.67)	0.0631		1.37 (0.97-1.94)	0.0768		40 (26.67)	41 (23.70)	1.34 (0.75-2.41)	0.3189		73 (24.25)	85 (24.15)	1.38 (0.89-2.14)	0.1474	0.9514							Q4	1.18 (0.79-1.77)	0.4193		29 (15.43)	50 (14.29)	1.17 (0.65-2.09)	0.5998		31 (15.74)	67 (15.51)	1.30 (0.73-2.29)	0.3709	0.9035		0.935
			P-trend				0.0712			0.0643					0.2322					0.1747	0.8545							P-trend		0.5446					0.8846					0.293	0.6613		0.7542
Current																									Current
	Body Mass Index, (kg/m2)i			29.15 (18.83-72.63)	28.13 (18.56-68.22)	1.03 (1.01-1.04)	0.0002		1.04 (1.01-1.06)	0.0034		29.91 (19.05-55.53)	28.70 (19.37-50.25)	1.05 (1.00-1.09)	0.0384		28.16 (19.73-53.56)	27.67 (18.56-50.18)	1.03 (1.00-1.06)	0.0387	0.6817					Body Mass Index, (kg/m2)i			1.02 (1.00-1.04)	0.0498		30.85 (20.31-72.63)	32.45 (18.88-68.22)	0.99 (0.96-1.01)	0.2324		28.34 (18.83-61.66)	25.84 (18.61-51.37)	1.06 (1.03-1.08)	0.0001	<0.0001		0.0116
			18.5-24.9 normal weight	160 (19.46)	320 (25.72)	1.00 (Reference)						27 (18.24)	37 (21.89)	1.00 (Reference)			57 (19.00)	78 (23.01)	1.00 (Reference)									18.5-24.9 normal weight	1.00 (Reference)			18 (10.00)	40 (12.08)	1.00 (Reference)			58 (29.90)	165 (40.74)	1.00 (Reference)
			25.0-29.9 overweight	291 (35.40)	443 (35.61)	1.26 (0.98-1.62)	0.071		1.00 (Reference)			48 (32.43)	71 (42.01)	1.01 (0.53-1.91)	0.9843		122 (40.67)	144 (42.48)	1.20 (0.78-1.84)	0.4112								25.0-29.9 overweight	1.35 (0.94-1.93)	0.1025		65 (36.11)	85 (25.68)	1.63 (0.84-3.17)	0.1478		56 (28.87)	143 (35.31)	0.99 (0.63-1.55)	0.9654	0.2529		0.2499
			≥30.0 obese	371 (45.13)	481 (38.67)	1.49 (1.16-1.90)	0.0015		1.14 (0.80-1.63)	0.4565		73 (49.32)	61 (36.09)	1.76 (0.94-3.28)	0.0753		121 (40.33)	117 (34.51)	1.31 (0.85-2.04)	0.2209	0.6693							≥30.0 obese	1.42 (1.00-2.01)	0.0532		97 (53.89)	206 (62.24)	0.96 (0.51-1.80)	0.9		80 (41.24)	97 (23.95)	1.98 (1.27-3.08)	0.0025	0.0482		0.0635
			Trend				0.0015		1.47 (1.03-2.10)	0.035					0.0372					0.2305	0.4864							Trend		0.0694					0.2057					0.0027	0.0022		0.0064
	Body Mass Index (5 kg/m2)i			29.15 (18.83-72.63)	28.13 (18.56-68.22)	1.14 (1.07-1.23)	0.0002		1.19 (1.06-1.34)	0.0034		29.91 (19.05-55.53)	28.70 (19.37-50.25)	1.25 (1.01-1.53)	0.0384		28.16 (19.73-53.56)	27.67 (18.56-50.18)	1.17 (1.01-1.35)	0.0387	0.6817					Body Mass Index (5 kg/m2)i			1.10 (1.00-1.20)	0.0498		30.85 (20.31-72.63)	32.45 (18.88-68.22)	0.93 (0.81-1.05)	0.2324		28.34 (18.83-61.66)	25.84 (18.61-51.37)	1.31 (1.14-1.50)	0.0001	<0.0001		0.0116
		18.5-24.9 normal weight		160 (19.46)	320 (25.72)	1.00 (Reference)			1.00 (Reference)			27 (18.24)	37 (21.89)	1.00 (Reference)			57 (19.00)	78 (23.01)	1.00 (Reference)								18.5-24.9 normal weight		1.00 (Reference)			18 (10.00)	40 (12.08)	1.00 (Reference)			58 (29.90)	165 (40.74)	1.00 (Reference)
		25.0-29.9 overweight		291 (35.40)	443 (35.61)	1.26 (0.98-1.62)	0.071		1.14 (0.80-1.63)	0.4565		48 (32.43)	71 (42.01)	1.01 (0.53-1.91)	0.9843		122 (40.67)	144 (42.48)	1.20 (0.78-1.84)	0.4112	0.6693						25.0-29.9 overweight		1.35 (0.94-1.93)	0.1025		65 (36.11)	85 (25.68)	1.63 (0.84-3.17)	0.1478		56 (28.87)	143 (35.31)	0.99 (0.63-1.55)	0.9654	0.2529		0.2499
		≥30.0 obese		371 (45.13)	481 (38.67)	1.49 (1.16-1.90)	0.0015		1.47 (1.03-2.10)	0.035		73 (49.32)	61 (36.09)	1.76 (0.94-3.28)	0.0753		121 (40.33)	117 (34.51)	1.31 (0.85-2.04)	0.2209	0.4864						≥30.0 obese		1.42 (1.00-2.01)	0.0532		97 (53.89)	206 (62.24)	0.96 (0.51-1.80)	0.9		80 (41.24)	97 (23.95)	1.98 (1.27-3.08)	0.0025	0.0482		0.0635
		P-trend					0.0015			0.0256					0.0372					0.2305	0.2053						P-trend			0.0694					0.2057					0.0027	0.0022		0.0064
	Body Mass Index (5 kg/m2)i, n (%)																									Body Mass Index (5 kg/m2)i, n (%)
		18.5-24.9 normal weight		160 (19.46)	320 (25.72)	1.00 (Reference)			1.00 (Reference)			27 (18.24)	37 (21.89)	1.00 (Reference)			57 (19.00)	78 (23.01)	1.00 (Reference)								18.5-24.9 normal weight		1.00 (Reference)			18 (10.00)	40 (12.08)	1.00 (Reference)			58 (29.90)	165 (40.74)	1.00 (Reference)
		25.0-29.9 overweight		291 (35.40)	443 (35.61)	1.26 (0.98-1.62)	0.0722		1.15 (0.80-1.63)	0.4528		48 (32.43)	71 (42.01)	1.01 (0.53-1.92)	0.9692		122 (40.67)	144 (42.48)	1.20 (0.78-1.84)	0.4108	0.6718						25.0-29.9 overweight		1.35 (0.94-1.93)	0.1017		65 (36.11)	85 (25.68)	1.63 (0.84-3.17)	0.1478		56 (28.87)	143 (35.31)	0.99 (0.63-1.55)	0.966	0.2532		0.2502
		30-34.9 obese class I		197 (23.97)	261 (20.98)	1.46 (1.11-1.93)	0.0073		1.43 (0.97-2.12)	0.0733		46 (31.08)	35 (20.71)	2.06 (1.03-4.11)	0.0406		70 (23.33)	78 (23.01)	1.17 (0.72-1.89)	0.5228	0.2021						30-34.9 obese class I		1.40 (0.93-2.09)	0.1035		40 (22.22)	92 (27.79)	0.94 (0.47-1.87)	0.8594		41 (21.13)	56 (13.83)	1.81 (1.07-3.06)	0.0277	0.1307		0.0483
		35.0-39.9 obese class II		98 (11.92)	138 (11.09)	1.33 (0.95-1.87)	0.0965		1.22 (0.74-2.02)	0.4354		19 (12.84)	22 (13.02)	1.11 (0.49-2.52)	0.799		29 (9.67)	26 (7.67)	1.31 (0.69-2.50)	0.4161	0.7243						35.0-39.9 obese class II		1.39 (0.87-2.21)	0.1644		29 (16.11)	64 (19.34)	0.95 (0.46-1.98)	0.8989		21 (10.82)	26 (6.42)	1.85 (0.94-3.66)	0.0758	0.1689		0.5029
		≥40.0 obese class III		76 (9.25)	82 (6.59)	1.85 (1.26-2.72)	0.0017		2.44 (1.24-4.79)	0.0098		8 (5.41)	4 (2.37)	3.17 (0.83-12.18)	0.0922		22 (7.33)	13 (3.83)	2.20 (1.00-4.85)	0.0493	0.6846						≥40.0 obese class III		1.49 (0.91-2.46)	0.1162		28 (15.56)	50 (15.11)	1.01 (0.47-2.14)	0.9884		18 (9.28)	15 (3.70)	2.79 (1.28-6.08)	0.01	0.0341		0.1479
		P-trend					0.0014			0.013					0.0595					0.0939	0.6121						P-trend			0.1128					0.2005					0.0009	0.0003		0.0105
	Weight, median (range) kgj			86 (47-186)	82 (44-182)	1.01 (1.00-1.01)	0.0009		1.01 (1.00-1.02)	0.006		95 (54-176)	91 (54-182)	1.01 (1.00-1.02)	0.0515		91 (55-174)	88 (52-168)	1.01 (1.00-1.02)	0.0639	0.6984					Weight, median (range) kgj			1.01 (1.00-1.01)	0.1314		83 (47-186)	87 (48-169)	0.99 (0.99-1.00)	0.2028		77 (49-173)	68 (44-164)	1.02 (1.01-1.03)	0.0006	0.0003		0.0089
		Quartiles, n (%)k																									Quartiles, n (%)k
			Q1	159 (19.30)	333 (26.30)	1.00 (Reference)			1.00 (Reference)			25 (16.89)	41 (24.12)	1.00 (Reference)			52 (17.33)	88 (25.43)	1.00 (Reference)									Q1	1.00 (Reference)			26 (14.36)	37 (10.91)	1.00 (Reference)			56 (28.72)	167 (40.63)	1.00 (Reference)
			Q2	199 (24.15)	311 (24.57)	1.30 (0.99-1.70)	0.0587		1.50 (1.02-2.21)	0.0401		28 (18.92)	36 (21.18)	1.34 (0.65-2.76)	0.433		89 (29.67)	94 (27.17)	1.55 (0.98-2.46)	0.0612	0.7203							Q2	1.11 (0.76-1.63)	0.5952		40 (22.10)	73 (21.53)	0.78 (0.40-1.50)	0.4514		42 (21.54)	108 (26.28)	1.14 (0.70-1.85)	0.61	0.389		0.6857
			Q3	222 (26.94)	313 (24.72)	1.48 (1.13-1.93)	0.0041		1.49 (1.01-2.19)	0.0444		44 (29.73)	48 (28.24)	1.50 (0.77-2.93)	0.2321		71 (23.67)	82 (23.70)	1.43 (0.89-2.31)	0.1443	0.8366							Q3	1.48 (1.03-2.15)	0.0362		52 (28.73)	89 (26.25)	0.87 (0.46-1.63)	0.656		55 (28.21)	94 (22.87)	1.66 (1.04-2.67)	0.035	0.1227		0.2215
			Q4	244 (29.61)	309 (24.41)	1.55 (1.19-2.03)	0.0013		1.75 (1.19-2.56)	0.0042		51 (34.46)	45 (26.47)	1.84 (0.95-3.57)	0.0697		88 (29.33)	82 (23.70)	1.65 (1.03-2.65)	0.0357	0.8245							Q4	1.28 (0.87-1.89)	0.206		63 (34.81)	140 (41.30)	0.59 (0.32-1.08)	0.0886		42 (21.54)	42 (10.22)	2.63 (1.52-4.55)	0.0005	0.0002		0.0061
			P-trend				0.0009			0.0085					0.0672					0.074	0.6502							P-trend		0.0914					0.0877					0.0003	<0.0001		0.0036
	Height, median (range) cmj			171 (142-203)	168 (137-198)	0.99 (0.98-1.01)	0.2759		1.00 (0.98-1.02)	0.7539		180 (160-203)	178 (157-198)	1.00 (0.97-1.03)	0.8138		178 (157-196)	178 (152-198)	0.99 (0.97-1.02)	0.4832	0.4884					Height, median (range) cmj			0.98 (0.97-1.01)	0.169		163 (145-183)	165 (145-188)	0.99 (0.97-1.02)	0.5287		163 (142-183)	163 (137-185)	0.99 (0.96-1.01)	0.3445	0.7268		0.8293
		Quartiles, n (%)l																									Quartiles, n (%)l
			Q1	273 (32.73)	401 (31.16)	1.00 (Reference)			1.00 (Reference)			41 (27.33)	44 (25.58)	1.00 (Reference)			81 (26.82)	91 (26.30)	1.00 (Reference)									Q1	1.00 (Reference)			69 (37.10)	114 (33.04)	1.00 (Reference)			82 (41.84)	152 (35.85)	1.00 (Reference)
			Q2	221 (26.50)	361 (28.05)	0.87 (0.69-1.10)	0.2554		0.88 (0.62-1.26)	0.4786		32 (21.33)	49 (28.49)	0.66 (0.35-1.26)	0.2101		83 (27.48)	92 (26.59)	0.98 (0.64-1.52)	0.9371	0.3643							Q2	0.86 (0.62-1.17)	0.3324		50 (26.88)	87 (25.22)	0.95 (0.59-1.52)	0.8284		56 (28.57)	133 (31.37)	0.81 (0.52-1.24)	0.3284	0.5131		0.32
			Q3	170 (20.38)	243 (18.88)	0.90 (0.69-1.17)	0.4215		1.05 (0.74-1.50)	0.7785		40 (26.67)	41 (23.84)	0.92 (0.49-1.73)	0.7988		87 (28.81)	88 (25.43)	1.11 (0.72-1.71)	0.6351	0.7011							Q3	0.70 (0.46-1.06)	0.093		22 (11.83)	61 (17.68)	0.63 (0.35-1.14)	0.1241		21 (10.71)	53 (12.50)	0.86 (0.47-1.56)	0.615	0.5614		0.8329
			Q4	170 (20.38)	282 (21.91)	0.92 (0.71-1.19)	0.5117		0.92 (0.63-1.34)	0.6601		37 (24.67)	38 (22.09)	1.10 (0.58-2.09)	0.7726		51 (16.89)	75 (21.68)	0.80 (0.50-1.29)	0.3649	0.4099							Q4	0.89 (0.63-1.26)	0.5271		45 (24.19)	83 (24.06)	0.96 (0.59-1.57)	0.8678		37 (18.88)	86 (20.28)	0.90 (0.54-1.48)	0.6681	0.7636		0.7011
			P-trend				0.516			0.9322					0.5948					0.573	0.4121							P-trend		0.3379					0.5728					0.6448	0.9478		0.5993
Abbreviations: OR, odds ratio; CI, confidence interval; Q, quartile																									cModel adjusted for age, education level and race.
aTotals include cases and controls from the corresponding race and sex strata. Underweight individuals (12 cases and 14 controls) were excluded. Percents may not add to 100 due to missing values.																									dModel adjusted for age and education level.
bModel adjusted for age, education level, sex, and race.																									eCalculated from maximum adult height and weight from one year before diagnosis for cases; calculated from maximum adult height and from weight at enrollment for controls.
cModel adjusted for age, education level and race.																									fWeight one year before diagnosis for cases and weight at enrollment for controls.
dModel adjusted for age and education level.																									gWeight one year before diagnosis quartile: male, Q1: 52.2-78.7, Q2: 78.8-88.5, Q3: 88.6-102.1, Q4: >102.1; female, Q1: 44-65.8, Q2: 65.9-77.1, Q3: 77.2-90.7, Q4: >90.7 kg.
eCalculated from maximum adult height and weight from one year before diagnosis for cases; calculated from maximum adult height and from weight at enrollment for controls.																									hMaximum adult height quartile: male, Q1: 152-175, Q2: 176-180, Q3: 181-183, Q4: >183; female, Q1: 140-160, Q2: 161-165, Q3: 166-170, Q4: >170 cm.
fWeight one year before diagnosis for cases and weight at enrollment for controls.																									iCalculated from height and weight at diagnosis for cases; calculated from height and weight at enrollment for controls.
gWeight one year before diagnosis quartile: male, Q1: 52.2-78.7, Q2: 78.8-88.5, Q3: 88.6-102.1, Q4: >102.1; female, Q1: 44-65.8, Q2: 65.9-77.1, Q3: 77.2-90.7, Q4: >90.7 kg.																									jWeight or height, respectively, at diagnosis for cases and weight at enrollment for controls.
hMaximum adult height quartile: male, Q1: 152-175, Q2: 176-180, Q3: 181-183, Q4: >183; female, Q1: 140-160, Q2: 161-165, Q3: 166-170, Q4: >170 cm.																									kCurrent weight quartile: male, Q1: 52.2-78.7, Q2: 78.8-88.5, Q3: 88.6-102.1, Q4: >102.1; female, Q1: 44-65.8, Q2: 65.9-77.1, Q3: 77.2-90.7, Q4: >90.7 kg.
iCalculated from height and weight at diagnosis for cases; calculated from height and weight at enrollment for controls.																									lCurrent height quartile: male, Q1: 152-173, Q2: 174-178, Q3: 179-183, Q4: >183; female, Q1: 137-160, Q2: 161-165, Q3: 166-168, Q4: >168 cm.
jWeight or height, respectively, at diagnosis for cases and weight at enrollment for controls.
kCurrent weight quartile: male, Q1: 52.2-78.7, Q2: 78.8-88.5, Q3: 88.6-102.1, Q4: >102.1; female, Q1: 44-65.8, Q2: 65.9-77.1, Q3: 77.2-90.7, Q4: >90.7 kg.
lCurrent height quartile: male, Q1: 152-173, Q2: 174-178, Q3: 179-183, Q4: >183; female, Q1: 137-160, Q2: 161-165, Q3: 166-168, Q4: >168 cm.
