# Supplementary material for: Anthropometric traits and risk of multiple myeloma: differences by race, sex and diagnostic clinical features
Source: Br J Cancer. 2024 Jun 7;131(2):312–24. doi: 10.1038/s41416-024-02723-6 (PMC11263363; doi:10.1038/s41416-024-02723-6)
Supplement: Supplementary file 3 — BMI and MM Risk Supplemental Table 2 [file 41416_2024_2723_MOESM3_ESM.xlsx]

## Sheet: SUPPLEMENTAL TABLE 2
Supplemental Table 2. Usual adult anthropometric traits and early age at diagnosis among Black and White patients with multiple myeloma
		≤55 years of age at MM diagnosis					>55 years of age at MM diagnosis
Usual adult anthropometric traita		Black Cases (n=126)	White Cases (n=104)	OR (95% CI)b	P		Black Cases (n=212)	White Cases (n=395)	OR (95% CI)b	P		Pinteraction
Body Mass Index (kg/m2)c, n (%)		31.47 (20.67-75.52)	28.22 (19.14-57.64)	1.06 (1.01-1.10)	0.0125		30.46 (19.72-54.58)	28.04 (18.83-74.73)	1.04 (1.01-1.08)	0.0043		0.6877
	18.5-24.9 normal weight	8 (6.56)	23 (23.47)	1.00 (Reference)			28 (14.14)	91 (23.58)	1.00 (Reference)
	25.0-29.9 overweight	38 (31.15)	37 (37.76)	3.88 (1.46-10.26)	0.0064		68 (34.34)	157 (40.67)	1.61 (0.95-2.73)	0.0788		0.1031
	≥30.0 obese	76 (62.30)	38 (38.78)	6.19 (2.46-15.56)	0.0001		102 (51.52)	138 (35.75)	2.60 (1.56-4.34)	0.0003		0.0986
	P-trend				0.0001					0.0001		0.1915
Body Mass Index, (kg/m2), n (%)
	18.5-24.9 normal weight	8 (6.56)	23 (23.47)	1.00 (Reference)			28 (14.14)	91 (23.58)	1.00 (Reference)
	25.0-29.9 overweight	38 (31.15)	37 (37.76)	3.92 (1.48-10.41)	0.0061		68 (34.34)	157 (40.67)	1.61 (0.95-2.72)	0.0793		0.1033
	30-34.9 obese class I	39 (31.97)	23 (23.47)	5.53 (2.05-14.96)	0.0008		56 (28.28)	78 (20.21)	2.61 (1.48-4.60)	0.0009		0.1869
	35.0-39.9 obese class II	17 (13.93)	5 (5.10)	12.10 (3.26-44.89)	0.0002		29 (14.65)	45 (11.66)	2.21 (1.15-4.24)	0.0168		0.0253
	≥40.0 obese class III	20 (16.39)	10 (10.20)	4.94 (1.58-15.45)	0.006		17 (8.59)	15 (3.89)	3.68 (1.58-8.57)	0.0025		0.6272
	P-trend				0.0013					0.0002		0.4832
Weight, median (range) kg		98 (61-200)	88 (51-167)	1.02 (1.00-1.03)	0.0275		88 (52-147)	86 (49-210)	1.01 (1.00-1.02)	0.0256		0.5324
Quartiles, n (%)d
	Q1	11 (9.02)	20 (20.41)	1.00 (Reference)			27 (13.64)	66 (17.10)	1.00 (Reference)
	Q2	18 (14.75)	23 (23.47)	1.73 (0.63-4.70)	0.2859		47 (23.74)	116 (30.05)	1.15 (0.64-2.06)	0.6319		0.4965
	Q3	37 (30.33)	28 (28.57)	2.44 (0.98-6.06)	0.0556		61 (30.81)	100 (25.91)	1.68 (0.95-2.97)	0.0749		0.5081
	Q4	56 (45.90)	27 (27.55)	3.74 (1.53-9.14)	0.037		63 (31.82)	104 (26.94)	1.86 (1.05-3.29)	0.0332		0.177
	P-trend				0.002					0.0102		0.1988
Height, median (range) cm		173 (150-198)	175 (150-196)	1.00 (0.96-1.04)	0.9754		170 (145-203)	175 (152-196)	0.98 (0.96-1.01)	0.2194		0.4699
Quartiles, n (%)e
	Q1	35 (27.78)	25 (24.27)	1.00 (Reference)			77 (36.22)	104 (26.33)	1.00 (Reference)
	Q2	34 (26.98)	35 (33.98)	0.63 (0.31-1.31)	0.216		52 (24.53)	127 (32.15)	0.52 (0.33-0.82)	0.005		0.7325
	Q3	27 (21.43)	20 (19.42)	0.83 (0.37-1.85)	0.6414		44 (20.75)	83 (21.01)	0.70 (0.43-1.14)	0.1522		0.7921
	Q4	30 (23.81)	23 (22.33)	0.87 (0.40-1.89)	0.7268		39 (18.40)	81 (20.51)	0.79 (0.48-1.31)	0.3672		0.8157
	P-trend				0.9178					0.4004		0.6783
Abbreviations: OR, odds ratio; CI, confidence interval; Q, quartile
aPercents may not add to 100 due to missing values.
bAdjusted for sex and education level.
cCalculated from maximum adult height and from weight one year before diagnosis.
dWeight one year before diagnosis quartile: male, Q1: 52.2-78.7, Q2: 78.8-88.5, Q3: 88.6-102.1, Q4: >102.1; female, Q1: 44-65.8, Q2: 65.9-77.1, Q3: 77.2-90.7, Q4: >90.7 kg.
eMaximum adult height quartile: male, Q1: 152-175, Q2: 176-180, Q3: 181-183, Q4: >183; female, Q1: 140-160, Q2: 161-165, Q3: 166-170, Q4: >170 cm.
	FOOTNOTES NEED TO BE IN ORDER AS YOU SEE THEM IN THE TABLE.
	PLEASE ROUND ALL MEDIAN WEIGHT AND HEIGHTS, AND RANGES, TO WHOLE NUMBERS
	FOLLOW TABLE 3
