# Supplementary material for: Anthropometric traits and risk of multiple myeloma: differences by race, sex and diagnostic clinical features
Source: Br J Cancer. 2024 Jun 7;131(2):312–24. doi: 10.1038/s41416-024-02723-6 (PMC11263363; doi:10.1038/s41416-024-02723-6)
Supplement: Supplementary file 4 — BMI and MM Risk Supplemental Table 3 [file 41416_2024_2723_MOESM4_ESM.xlsx]

## Sheet: SUPPLEMENTAL TABLE 3
Supplemental Table 3. Presence of bone involvement among multiple myeloma patients with overweight and obesity and a reduction in height one year before diagnosis, overall and stratified by sex and race
			Total Population					Black Males					White Males					Black Females					White Females
Bone involvement, n (%)a			Normal BMI	BMI ≥ 25.0	OR (95% CI)b	P		Normal BMI	BMI ≥ 25.0	OR (95% CI)b	P		Normal BMI	BMI ≥ 25.0	OR (95% CI)b	P		Normal BMI	BMI ≥ 25.0	OR (95% CI)b	P		Normal BMI	BMI ≥ 25.0	OR (95% CI)b	P
Any bone involvement			52 (80.00)	182 (85.45)	1.53 (0.72-3.26)	0.2645		4 (100.00)	19 (86.36)	ND			23 (85.19)	88 (87.13)	1.18 (0.34-4.13)	0.797		2 (50.00)	26 (81.25)	12.3 (0.43- 346)	0.1412		23 (76.67)	49 (84.48)	1.92 (0.59-6.27)	0.2786
	Severe diffuse osteopenia		15 (28.85)	35 (19.44)	0.57 (0.27-1.19)	0.1337		1 (25.00)	4 (22.22)	1.47 (0.08-27.2)	0.7939		6 (26.09)	11 (12.64)	0.38 (0.12-1.22)	0.1056		1 (50.00)	7 (26.92)	0.27 (0.01-7.28)	0.4388		7 (30.43)	13 (26.53)	0.81 (0.26-2.48)	0.708
	Lytic bone lesions		44 (84.62)	164 (90.11)	1.58 (0.63-3.94)	0.3298		4 (100.00)	17 (89.47)	ND			19 (82.61)	81 (92.05)	2.43 (0.64- 9.20)	0.1895		2 (100.00)	23 (88.46)	ND			19 (82.61)	43 (87.76)	1.79 (0.43-7.54)	0.4271
		1-4	12 (29.27)	35 (23.18)	1.00 (Reference)			0 (0.00)	2 (11.76)	1.00 (Reference)			8 (44.44)	16 (22.22)	1.00 (Reference)			0 (0.00)	8 (38.10)	1.00 (Reference)			4 (22.22)	9 (21.95)	1.00 (Reference)
		5-10	12 (29.27)	45 (29.80)	1.34 (0.53-3.39)	0.7894		1 (33.33)	5 (29.41)	ND			5 (27.78)	22 (30.56)	2.22 (0.60-8.18)	0.8662		0 (0.00)	5 (23.81)	ND			6 (33.33)	13 (31.71)	1.06 (0.20-5.47)	0.8679
		11-20	10 (24.39)	44 (29.14)	1.60 (0.60-4.23)	0.4101		0 (0.00)	4 (23.53)	ND			4 (22.22)	20 (27.78)	2.42 (0.59-10.0)	0.9888		1 (50.00)	5 (23.81)	ND			5 (27.78)	15 (36.59)	1.33 (0.25-7.22)	0.5348
		>20	7 (17.07)	27 (17.88)	1.08 (0.36-3.25)	0.725		2 (66.67)	6 (35.29)	ND			1 (5.56)	14 (19.44)	6.25 (0.68-57.6)	0.2417		1 (50.00)	3 (14.29)	ND			3 (16.67)	4 (9.76)	0.64 (0.08-4.88)	0.5251
		P-trend				0.6672					0.9704					0.0677					0.9173					0.8695
	Compression fractures		27 (51.92)	80 (43.96)	0.70 (0.37-1.32)	0.2691		2 (50.00)	10 (52.63)	1.56 (0.12-21.0)	0.7377		12 (52.17)	38 (43.18)	0.71 (0.28-1.81)	0.4708		1 (50.00)	12 (46.15)	0.85 (0.04-16.8)	0.9129		12 (52.17)	20 (40.82)	0.63 (0.23-1.74)	0.375
	Bony or extramedullary plasmacytoma		11 (16.18)	42 (18.75)	1.37 (0.65-2.91)	0.4077		1 (20.00)	2 (8.33)	ND			8 (27.59)	23 (21.90)	0.70 (0.27-1.82)	0.4615		0 (0.00)	1 (2.94)	ND			2 (6.67)	16 (26.23)	6.26 (1.26-31.2)	0.0251
	Location of bone involvement
		Appendicular skeleton	23 (54.76)	96 (64.00)	1.61 (0.79-3.30)	0.1915		2 (66.67)	9 (56.25)	0.18 (0.01-7.33)	0.3683		10 (52.63)	45 (64.29)	1.67 (0.58-4.83)	0.3429		0 (0.00)	12 (54.55)	ND			11 (57.89)	30 (71.43)	1.92 (0.58-6.39)	0.285
		Axial skeleton	35 (85.37)	139 (89.68)	1.44 (0.51-4.08)	0.4902		3 (100.00)	16 (94.12)	ND			17 (89.47)	68 (91.89)	1.42 (0.26-7.78)	0.6886		1 (100.00)	18 (81.82)	ND			14 (77.78)	37 (88.10)	2.26 (0.49-10.4)	0.2969
		Spine	31 (77.50)	107 (70.39)	0.65 (0.28-1.51)	0.3124		3 (100.00)	14 (82.35)	ND			15 (78.95)	51 (70.83)	0.68 (0.19-2.36)	0.5401		1 (100.00)	15 (68.18)	ND			12 (70.59)	27 (65.85)	0.75 (0.21-2.73)	0.6626
Abbreviations: OR, odds ratio; CI, confidence interval; BMI, body mass index
aPercents may not add to 100 due to missing values.
bRisk estimates adjusted for age at diagnosis, education level, sex, and race as appropriate.
