# Supplementary material for: Anthropometric traits and risk of multiple myeloma: differences by race, sex and diagnostic clinical features
Source: Br J Cancer. 2024 Jun 7;131(2):312–24. doi: 10.1038/s41416-024-02723-6 (PMC11263363; doi:10.1038/s41416-024-02723-6)
Supplement: Supplementary file 5 — BMI and MM Risk Supplemental Table 4 [file 41416_2024_2723_MOESM5_ESM.xlsx]

## Sheet: SUPPLEMENTAL TABLE 4
Supplemental Table 4. Presence of diagnostic clinical features among multiple myeloma patients with overweight and obesity, overall and stratified by sex and race
					Black Males					White Males					Black Females					White Females
Clinical feature, n (%)a					Normal BMI (n=17)	BMI ≥ 25.0 (n=124)	OR (95% CI)b	P		Normal BMI (n=54)	BMI ≥ 25.0 (n=241)	OR (95% CI)b	P		Normal BMI (n=19)	BMI ≥ 25.0 (n=160)	OR (95% CI)b	P		Normal BMI (n=60)	BMI ≥ 25.0 (n=129)	OR (95% CI)b	P
Tumor burden
	Bone marrow plasma cells ≥ 60 percent				7 (43.75)	53 (45.30)	1.07 (0.37-3.11)	0.9029		22 (41.51)	104 (44.64)	1.19 (0.64-2.20)	0.5791		9 (50.00)	67 (46.53)	0.83 (0.31-2.26)	0.7151		26 (46.43)	50 (40.00)	0.75 (0.40-1.43)	0.383
	β2-microglobulin, median (range) mg/L				3.20 (2.11-17.1)	4.31 (1.24-91.4)	2.05 (0.36-11.60)	0.418		3.88 (1.76-21.0)	3.84 (0.30-41.0)	0.58 (0.19-1.76)	0.3366		3.33 (1.40-7.00)	3.60 (0.80-44.0)	3.01 (0.24-37.50)	0.3928		3.33 (1.30-15.0)	4.03 (0.23-21.6)	2.82 (0.76-10.50)	0.1224
	Lactate Dehydrogenase (LDH), ≥ 240 units				0 (0.00)	12 (9.68)	ND	0.9716		4 (7.41)	15 (6.22)	0.81 (0.25-2.57)	0.716		3 (15.79)	24 (15.00)	0.93 (0.25-3.49)	0.9116		6 (10.00)	11 (8.53)	0.84 (0.29-2.40)	0.7439
	GFR ≤60, n (%)c				5 (29.41)	61 (49.19)	2.46 (0.80-7.56)	0.1164		21 (38.89)	100 (41.49)	1.22 (0.66-2.27)	0.5325		4 (21.05)	57 (35.63)	2.67 (0.78-9.14)	0.1189		17 (28.33)	52 (40.31)	1.66 (0.84-3.27)	0.1427
International Staging System
	ISS I				5 (38.46)	20 (23.81)	1.00 (Reference)			13 (31.71)	53 (30.81)	1.00 (Reference)			4 (40.00)	39 (34.51)	1.00 (Reference)			16 (39.02)	27 (30.00)	1.00 (Reference)
	ISS II				3 (23.08)	33 (39.29)	3.34 (0.67-16.80)	0.189		13 (31.71)	62 (36.05)	1.12 (0.48-2.64)	0.6686		4 (40.00)	44 (38.94)	1.15 (0.26-5.14)	0.8826		17 (41.46)	33 (36.67)	1.21 (0.51-2.90)	0.5955
	ISS III				5 (38.46)	31 (36.90)	1.66 (0.41-6.69)	0.8785		15 (36.59)	57 (33.14)	0.91 (0.39-2.13)	0.683		2 (20.00)	30 (26.55)	1.64 (0.28-9.68)	0.6076		8 (19.51)	30 (33.33)	2.25 (0.82-6.19)	0.1184
Paraprotein assessmentd
	Serum monoclonal protein, ≥ 3 g/dL				8 (80.00)	45 (45.45)	0.19 (0.04-0.97)	0.0454		18 (41.86)	89 (46.35)	1.14 (0.58-2.25)	0.7005		5 (31.25)	59 (48.36)	1.82 (0.58-5.76)	0.3068		16 (43.24)	38 (38.00)	0.83 (0.38-1.80)	0.6313
	Non-IgG isotype				6 (46.15)	15 (17.05)	0.20 (0.06-0.74)	0.0156		12 (29.27)	58 (31.02)	1.08 (0.51-2.26)	0.8471		3 (16.67)	25 (21.19)	1.46 (0.38-5.61)	0.5819		11 (28.21)	31 (31.31)	1.13 (0.49-2.59)	0.7743
	Light chain restricted disease				3 (18.75)	26 (21.85)	1.35 (0.35-5.19)	0.659		11 (20.37)	45 (18.99)	0.91 (0.43-1.92)	0.8084		0 (0.00)	30 (20.13)	ND	0.9564		20 (33.90)	26 (20.31)	0.49 (0.25-0.99)	0.046
	Kappa				12 (75.00)	75 (66.37)	0.68 (0.20-2.28)	0.5282		34 (65.38)	157 (69.16)	1.18 (0.62-2.23)	0.6207		12 (66.67)	90 (62.94)	0.91 (0.32-2.63)	0.8637		36 (61.02)	74 (62.18)	1.04 (0.55-1.99)	0.9006
	Lambda				4 (25.00)	38 (33.63)	1.48 (0.44-4.99)	0.5282		18 (34.62)	70 (30.84)	0.85 (0.45-1.61)	0.6207		6 (33.33)	53 (37.06)	1.10 (0.38-3.16)	0.8637		23 (38.98)	45 (37.82)	0.96 (0.50-1.83)	0.9006
	Involved:uninvolved serum FLC ratio ≥ 100				4 (33.33)	40 (43.01)	1.68 (0.44-6.38)	0.4432		18 (42.86)	83 (43.46)	1.05 (0.53-2.08)	0.8866		3 (30.00)	45 (38.46)	1.47 (0.36-6.09)	0.5914		23 (47.92)	40 (42.11)	0.77 (0.38-1.55)	0.4595
Chromosomal abnormality
	IGH translocation, any				2 (25.00)	29 (39.73)	2.20 (0.38-12.70)	0.3775		13 (46.43)	41 (34.17)	0.55 (0.23-1.31)	0.1786		1 (14.29)	24 (30.77)	2.75 (0.29-25.8)	0.3762		12 (41.38)	21 (32.81)	0.71 (0.28-1.78)	0.4661
		t(4;14) (FGFR3)			0 (0.00)	6 (8.22)	ND	0.9695		8 (29.63)	9 (7.38)	0.14 (0.05-0.46)	0.0011		0 (0.00)	5 (6.25)	ND	0.9766		1 (3.33)	4 (6.35)	2.00 (0.21-19.20)	0.5483
		t(14;16) (MAF)			0 (0.00)	6 (8.70)	ND	0.9694		0 (0.00)	6 (5.61)	ND	0.9738		0 (0.00)	6 (7.69)	ND	0.9758		4 (13.79)	5 (8.06)	0.65 (0.15-2.73)	0.5518
		t(11;14) (CCND1)			2 (22.22)	17 (22.67)	0.90 (0.16-5.10)	0.9068		6 (21.43)	28 (21.37)	1.00 (0.36-2.76)	0.9947		1 (14.29)	13 (14.44)	0.98 (0.10-9.70)	0.9842		7 (22.58)	12 (17.65)	0.69 (0.24-2.02)	0.5005
	del(13q)				2 (16.67)	31 (34.07)	2.32 (0.45-11.90)	0.3132		11 (28.95)	81 (44.51)	1.94 (0.90-4.19)	0.0902		2 (20.00)	44 (38.60)	3.08 (0.58-16.30)	0.1874		23 (54.76)	56 (60.22)	1.29 (0.61-2.73)	0.4975
	del(17p) (TP53)				0 (0.00)	6 (10.53)	ND	0.9678		6 (23.08)	25 (20.66)	0.80 (0.28-2.25)	0.6726		0 (0.00)	18 (20.45)	ND	0.9656		7 (24.14)	13 (19.40)	0.71 (0.24-2.13)	0.5431
	Amplification chr 1q				3 (37.50)	19 (33.33)	0.90 (0.18-4.39)	0.8942		11 (39.29)	43 (40.57)	1.07 (0.44-2.59)	0.8849		1 (33.33)	30 (41.67)	0.86 (0.06-11.90)	0.9106		9 (32.14)	33 (50.00)	2.44 (0.93-6.43)	0.0713
Risk stratification
	Standard risk (t(11;14), t(6;14) and trisomies)
	Intermediate risk (t(4;14))
	High risk (del(17p), t(14;16) and t(14;20))
Vital status
	Progression or death within 24 months				7 (41.18)	71 (62.28)	2.38 (0.84-6.72)	0.1027		28 (58.33)	126 (58.06)	0.98 (0.52-1.87)	0.9532		8 (44.44)	77 (53.47)	1.57 (0.57-4.29)	0.3811		33 (54.10)	68 (61.82)	1.37 (0.73- 2.6)	0.3288
	Subsequent progression or death 24 months				9 (90.00)	32 (74.42)	0.3 (0.03-2.77)	0.2879		17 (85.00)	51 (56.04)	0.21 (0.05-0.81)	0.0238		8 (80.00)	38 (56.72)	0.37 (0.07-1.92)	0.2355		22 (78.57)	29 (69.05)	0.64 ( 0.2-2.01)	0.4422
	Overall survival				8 (47.06)	69 (60.53)	1.71 (0.61-4.79)	0.3043		30 (62.50)	138 (63.59)	1.01 (0.52-1.93)	0.9873		11 (61.11)	104 (72.22)	1.57 (0.56-4.42)	0.3921		44 (72.13)	78 (70.91)	0.93 (0.46-1.87)	0.8334
	Subsequent survival				3 (30.00)	21 (48.84)	2.33 (0.51-10.7)	0.2758		12 (60.00)	56 (61.54)	0.94 (0.33- 2.7)	0.9154		5 (50.00)	46 (68.66)	2.24 (0.55-9.16)	0.2612		19 (67.86)	27 (64.29)	0.8 (0.29-2.24)	0.6709
	Overall survival, median (range) months				63.70 (347.96)	79.85 (248.67)	0.99 (0.98- 1)	0.2489		84.40 (330.09)	76.07 (197.36)	0.99 (0.98- 1)	0.0044		118.52 (153.23)	78.00 (271.54)	0.99 (0.98- 1)	0.2146		100.45 (221.40)	78.28 (209.05)	0.99 (0.98- 1)	0.0725
	Subsequent Survival, median (range) months				90.40 (30.56)	54.42 (230.44)	0.99 (0.98- 1)	0.1108		60.34 (310.87)	59.02 (175.70)	0.98 (0.97-0.99)	0.0044		94.52 (153.23)	60.30 (257.51)	0.99 (0.97-1.01)	0.2121		76.45 (204.29)	58.02 (169.00)	0.99 (0.98- 1)	0.2093
Cytogenetic riske
	SR				8 (72.73)	56 (65.12)	1.00 (Reference)			16 (47.06)	102 (61.45)	1.00 (Reference)			7 (87.50)	64 (58.18)	1.00 (Reference)			24 (60.00)	48 (54.55)	1.00 (Reference)
	HiR				3 (27.27)	23 (26.74)	1.13 (0.26-4.86)	0.9675		13 (38.24)	44 (26.51)	0.49 (0.21-1.12)	0.2909		1 (12.50)	34 (30.91)	3.40 (0.39-29.67)	0.9604		12 (30.00)	27 (30.68)	1.20 (0.51-2.86)	0.8547
	UHiR				0 (0.00)	7 (8.14)	ND			5 (14.71)	20 (12.05)	0.59 (0.19-1.84)	0.7582		0 (0.00)	12 (10.91)	ND			4 (10.00)	13 (14.77)	1.72 (0.50-5.95)	0.4628
End organ damagef
	Hypercalcemia				5 (33.33)	22 (20.75)	0.40 (0.12-1.37)	0.1427		6 (12.77)	50 (22.62)	2.17 (0.86-5.49)	0.1041		2 (12.50)	29 (20.42)	1.62 (0.34-7.68)	0.5462		9 (17.65)	22 (19.13)	1.07 (0.45-2.55)	0.877
	Renal insufficiency				2 (14.29)	36 (33.33)	3.14 (0.66-15.00)	0.1502		12 (26.09)	59 (26.22)	1.09 (0.52-2.27)	0.8186		0 (0.00)	21 (14.69)	ND	0.9657		9 (16.98)	28 (23.73)	1.48 (0.64-3.44)	0.3611
	Anemia				11 (73.33)	70 (64.81)	0.62 (0.18-2.13)	0.4355		25 (55.56)	102 (44.74)	0.64 (0.34-1.23)	0.1794		11 (68.75)	98 (68.06)	1.05 (0.33-3.28)	0.9362		24 (44.44)	61 (50.83)	1.33 (0.69-2.58)	0.3994
	Bone involvement				13 (86.67)	83 (73.45)	0.41 (0.08-1.98)	0.2658		40 (81.63)	205 (87.98)	1.52 (0.66-3.51)	0.3255		13 (72.22)	114 (77.03)	1.23 (0.40-3.82)	0.7218		44 (78.57)	99 (80.49)	1.11 (0.50-2.46)	0.8052
	P-trend							0.3883					0.5817					0.1327					0.3117
Bone involvement
	Severe diffuse osteopenia				4 (30.77)	15 (18.29)	0.52 (0.14-2.02)	0.3483		11 (27.50)	24 (12.00)	0.36 (0.16-0.81)	0.0137		4 (33.33)	20 (18.02)	0.37 (0.09-1.45)	0.1545		13 (29.55)	24 (24.74)	0.85 (0.37-1.93)	0.6885
	Lytic bone lesions				13 (100.00)	77 (92.77)	ND	0.9773		35 (87.50)	189 (94.03)	2.22 (0.73-6.71)	0.1588		10 (83.33)	104 (92.86)	2.64 (0.48-14.40)	0.2638		36 (81.82)	83 (84.69)	1.21 (0.46-3.13)	0.6973
	Compression fractures				5 (38.46)	30 (36.14)	1.10 (0.32-3.82)	0.8773		17 (42.50)	72 (35.82)	0.73 (0.36-1.47)	0.3775		6 (50.00)	40 (35.71)	0.57 (0.17-1.91)	0.3634		20 (45.45)	35 (35.71)	0.66 (0.32-1.37)	0.2621
	Durie-Salmon Bone Scale
		Osteopenia only			0 (0.00)	1 (1.20)	ND			1 (2.50)	1 (0.50)	1.00 (Reference)			1 (8.33)	3 (2.68)	1.00 (Reference)			4 (9.09)	6 (6.12)	1.00 (Reference)
		Lytic lesion(s) or compression fracture(s)			8 (61.54)	58 (69.88)	1.00 (Reference)			26 (65.00)	143 (71.14)	6.23 (0.37-105.00)	0.1696		7 (58.33)	75 (66.96)	4.00 (0.32-49.80)	0.3111		24 (54.55)	67 (68.37)	1.79 (0.46-7.04)	0.1829
		Lytic lesion(s) and compression fracture(s)			5 (38.46)	24 (28.92)	0.77 (0.22-2.69)	0.8928		13 (32.50)	57 (28.36)	4.78 (0.27-83.40)	0.4067		4 (33.33)	34 (30.36)	3.28 (0.24- 44.00)	0.553		16 (36.36)	25 (25.51)	1.00 (0.24-4.19)	0.5399
	Lytic lesion count
		1-4			3 (25.00)	17 (24.29)	1.00 (Reference)			10 (31.25)	47 (26.86)	1.00 (Reference)			1 (11.11)	25 (24.51)	1.00 (Reference)			8 (22.86)	18 (24.00)	1.00 (Reference)
		5-10			3 (25.00)	24 (34.29)	1.43 (0.24-8.55)	0.6764		11 (34.38)	57 (32.57)	1.12 (0.43-2.97)	0.9223		3 (33.33)	35 (34.31)	0.47 (0.05-4.87)	0.8289		11 (31.43)	24 (32.00)	0.91 (0.29-2.83)	0.9454
		11-20			2 (16.67)	11 (15.71)	1.30 (0.17-9.72)	0.8328		6 (18.75)	41 (23.43)	1.48 (0.48-4.52)	0.5196		1 (11.11)	22 (21.57)	0.91 (0.05-15.69)	0.5343		11 (31.43)	25 (33.33)	0.93 (0.30-2.89)	0.908
		>20			4 (33.33)	18 (25.71)	0.88 (0.16-4.99)	0.6421		5 (15.63)	30 (17.14)	1.09 (0.33-3.57)	0.8756		4 (44.44)	20 (19.61)	0.19 (0.02-1.92)	0.0801		5 (14.29)	8 (10.67)	0.75 (0.18-3.06)	0.7014
		P-trend						0.8116					0.6998					0.1665					0.7356
	Location of lytic lesion
		Appendicular skeleton			7 (63.64)	47 (68.12)	1.21 (0.31-4.75)	0.7814		19 (75.00)	108 (67.92)	1.10 (0.46-2.64)	0.8274		1 (16.67)	57 (65.52)	10.2 (1.11-94.30)	0.04		21 (70.00)	57 (80.28)	1.71 (0.61-4.82)	0.3068
		Axial skeleton			11 (100.00)	63 (90.00)	ND	0.9641		26 (92.86)	144 (89.44)	0.57 (0.12-2.70)	0.4789		6 (100.00)	77 (88.51)	ND	0.9699		29 (93.55)	65 (90.28)	0.70 (0.13-3.64)	0.6677
		Spine			11 (100.00)	51 (72.86)	ND	0.9606		21 (75.00)	108 (67.92)	0.65 (0.25-1.65)	0.3629		5 (83.33)	60 (68.97)	0.33 (0.03-3.26)	0.3459		22 (73.33)	42 (59.15)	0.51 (0.19-1.32)	0.1648
Abbreviations: BMI, body mass index; OR, odds ratio; CI, confidence interval; GFR, glomerular filtration rate; IgG, immunoglobulin (Ig)-G; FLC, free light chain; SR, standard risk; HiR, high-risk; UHiR, ultra-high-risk
aPercents may not add to 100 due to missing values.
bAdjusted for age (continuous) and education (high school graduate or less, vocational, technical training or some college, college graduate or post-graduate)
cGFR was calculated from the updated Chronic Kidney Disease Epidemiology Collaboration.
dCases with biclonal disease were excluded (n=10).
eAdverse cytogenetic risk strata: standard risk (SR) defined as presence of 0, high risk (HR) defined as presence of 1, and ultra-high risk (UHiR) defined as presence of ≥1 cytogenetic abnormality.
fMore than 1 organ damage may be present in patients with MM. Therefore, percents may be greater than 100.
